# Supplementary material for: Cell-free DNA ultra-low-pass whole genome sequencing to distinguish malignant peripheral nerve sheath tumor (MPNST) from its benign precursor lesion: A cross-sectional study
Source: PLoS Med. 2021 Aug 31;18(8):e1003734. doi: 10.1371/journal.pmed.1003734 (PMC8407545; doi:10.1371/journal.pmed.1003734)
Supplement: S1 Table — Characteristics, sequencing statistics, and inferred tumor fraction for each sequenced library. (XLSX) [file pmed.1003734.s005.xlsx]

## Sheet: S1 Table
	S1 Table. Details of all sequencing libraries in this study.
	Characteristics, sequencing statistics and inferred tumor fraction for each sequenced library. For more details, see Methods sections titled Clinical Specimens, Library Construction and Sequencing, and Copy Number Alterations and Tumor Fraction.
	Subject ID	Age	Sex	Diagnosis	Institution	Specimen Type	Isolation Type	Collection Day	De-duplicated Mapped Read Pairs	Tumor Fraction
	sar010	18	m	mpnst	NCI	blood	cfDNA	0	49652729	0.0365
	sar010	20	m	mpnst	NCI	blood	cfDNA	571	39723771	0.02827
	sar010	20	m	mpnst	NCI	blood	cfDNA	573	4.40074e+07	0.01718
	sar010	20	m	mpnst	NCI	blood	cfDNA	723	47541466	0.04155
	sar012	25	m	plexiform	NCI	blood	cfDNA	0	9.82629e+06	0.0289
	sar013	26	f	plexiform	NCI	blood	cfDNA	0	16519133	0.02153
	sar015	15	m	plexiform	NCI	blood	cfDNA	0	10634076	0.03108
	sar020	48	f	plexiform	NCI	blood	cfDNA	0	1.05365e+07	0.02267
	sar022	41	m	plexiform	NCI	blood	cfDNA	0	10787499	0.03165
	sar025	18	m	plexiform	NCI	blood	cfDNA	0	10260147	0.0209
	sar032	16	m	plexiform	NCI	blood	cfDNA	0	6.91956e+06	0.02791
	sar036	19	m	plexiform	NCI	blood	cfDNA	0	13326665	0.02068
	sar039	41	f	plexiform	NCI	blood	cfDNA	0	9876042	0.02166
	sar042	15	m	plexiform	NCI	blood	cfDNA	0	1.05627e+07	0.04817
	sar062	25	f	plexiform	WUSTL	blood	cfDNA	0	17452103	0.05681
	sar063	57	m	mpnst	WUSTL	blood	cfDNA	0	35184866	0.02592
	sar065	65	m	healthy	WUSTL	blood	cfDNA	0	6.66097e+07	0.03268
	sar069	29	m	healthy	WUSTL	blood	cfDNA	0	7.29972e+07	0.02006
	sar079	43	m	mpnst	WUSTL	blood	cfDNA	0	2.90117e+07	0.07094
	sar079	43	m	mpnst	WUSTL	blood	cfDNA	0	6.83037e+07	0.02299
	sar079	43	m	mpnst	WUSTL	blood	cfDNA	6	36811466	0.02055
	sar080	35	f	mpnst	WUSTL	blood	cfDNA	0	60155886	0.09238
	sar080	35	f	mpnst	WUSTL	blood	cfDNA	114	136114724	0.02961
	sar080	35	f	mpnst	WUSTL	blood	cfDNA	156	7.78914e+07	0.01883
	sar080	35	f	mpnst	WUSTL	blood	cfDNA	185	1.08743e+08	0
	sar080	35	f	mpnst	WUSTL	blood	cfDNA	185	149750146	0.02236
	sar080	35	f	mpnst	WUSTL	tumor	tissue	247	2.20356e+07	0.6374
	sar080	35	f	mpnst	WUSTL	blood	leukocyte	0	39065610	0.01449
	sar080	35	f	mpnst	WUSTL	blood	cfDNA	331	31846286	0.02687
	sar081	34	f	mpnst	WUSTL	blood	cfDNA	0	1.21034e+08	0.2037
	sar081	34	f	mpnst	WUSTL	blood	cfDNA	21	8.62327e+07	0.1039
	sar081	34	f	mpnst	WUSTL	tumor	tissue	27	93910931	0.2523
	sar081	34	f	mpnst	WUSTL	blood	leukocyte	0	9.566e+07	0.02531
	sar081	34	f	mpnst	WUSTL	blood	cfDNA	97	6.87465e+07	0.09007
	sar081	34	f	mpnst	WUSTL	blood	cfDNA	111	8.38664e+07	0.04156
	sar082	40	f	mpnst	WUSTL	blood	leukocyte	0	8.57617e+07	0
	sar082	40	f	mpnst	WUSTL	blood	cfDNA	0	26751791	0.1281
	sar082	40	f	mpnst	WUSTL	blood	cfDNA	0	89533253	0.1191
	sar082	40	f	mpnst	WUSTL	blood	cfDNA	42	40176822	0.1791
	sar082	40	f	mpnst	WUSTL	blood	cfDNA	56	6.85379e+07	0.1793
	sar084	60	f	mpnst	WUSTL	blood	cfDNA	0	30464116	0.01994
	sar084	60	f	mpnst	WUSTL	blood	cfDNA	21	110404417	0.02378
	sar084	60	f	mpnst	WUSTL	blood	cfDNA	77	25240772	0.03113
	sar085	16	m	mpnst	WUSTL	blood	cfDNA	0	8.59477e+07	0.02517
	sar085	17	m	mpnst	WUSTL	blood	cfDNA	62	3.70188e+07	0.0199
	sar085	17	m	mpnst	WUSTL	blood	cfDNA	69	22567603	0.03756
	sar085	17	m	mpnst	WUSTL	blood	cfDNA	118	4.45927e+07	0.1555
	sar085	17	m	mpnst	WUSTL	blood	cfDNA	238	23172649	0.04487
	sar095	40	f	plexiform	WUSTL	blood	cfDNA	0	5.02553e+07	0.02566
	sar098	21	f	plexiform	WUSTL	blood	leukocyte	0	22135452	0.01736
	sar098	22	f	plexiform	WUSTL	blood	cfDNA	0	2.33689e+07	0.02752
	sar099	25	m	plexiform	WUSTL	blood	cfDNA	0	2.86881e+07	0.01971
	sar100	38	m	plexiform	WUSTL	blood	leukocyte	0	10472643	0.01945
	sar100	38	m	plexiform	WUSTL	blood	cfDNA	0	121229889	0.03655
	sar101	55	m	plexiform	WUSTL	blood	cfDNA	0	1.33633e+07	0.02576
	sar102	24	m	mpnst	WUSTL	blood	cfDNA	0	63705964	0.1511
	sar102	24	m	mpnst	WUSTL	blood	cfDNA	49	7.82907e+07	0.02141
	sar102	25	m	mpnst	WUSTL	blood	cfDNA	201	1.80128e+07	0.3457
	sar102	25	m	mpnst	WUSTL	blood	cfDNA	222	18507904	0.4005
	sar102	25	m	mpnst	WUSTL	blood	cfDNA	259	22032331	0.431
	sar103	35	f	plexiform	WUSTL	blood	cfDNA	0	16099185	0.02291
	sar107	38	f	mpnst	WUSTL	blood	cfDNA	0	7.94041e+07	0.01884
	sar107	39	f	mpnst	WUSTL	blood	cfDNA	92	14402026	0.02186
	sar107	39	f	mpnst	WUSTL	blood	cfDNA	145	20677058	0.02024
	sar108	35	f	plexiform	WUSTL	blood	cfDNA	0	1.27881e+07	0.03809
	sar109	48	m	plexiform	WUSTL	blood	leukocyte	0	2.01327e+07	0.02415
	sar109	49	m	plexiform	WUSTL	blood	cfDNA	0	17549108	0.03809
	sar110	60	m	healthy	NCI	blood	leukocyte	0	37336058	0.06354
	sar110	60	m	healthy	NCI	blood	cfDNA	0	52549604	0.03314
	sar111	61	m	healthy	NCI	blood	cfDNA	0	2.22912e+07	0.02669
	sar111	61	m	healthy	NCI	blood	leukocyte	0	38738047	0.06666
	sar112	30	f	healthy	NCI	blood	cfDNA	0	2.84948e+07	0.0182
	sar113	25	f	healthy	NCI	blood	cfDNA	0	2.92936e+07	0.03282
	sar114	23	f	healthy	NCI	blood	cfDNA	0	2.53065e+07	0.02144
	sar114	23	f	healthy	NCI	blood	leukocyte	0	3.10303e+07	0
	sar115	59	f	healthy	NCI	blood	cfDNA	0	24810826	0.02271
	sar115	59	f	healthy	NCI	blood	leukocyte	0	27609702	0.03235
	sar116	31	m	healthy	NCI	blood	cfDNA	0	2.82939e+07	0.02486
	sar118	58	f	healthy	NCI	blood	cfDNA	0	2.68783e+07	0.01748
	sar119	25	m	healthy	NCI	blood	leukocyte	0	31672267	0.04832
	sar119	25	m	healthy	NCI	blood	cfDNA	0	28304389	0.02997
	sar120	23	f	healthy	NCI	blood	cfDNA	0	24333608	0.02325
	sar120	23	f	healthy	NCI	blood	leukocyte	0	37475034	0
	sar121	33	m	healthy	NCI	blood	leukocyte	0	2.91243e+07	0.03992
	sar121	33	m	healthy	NCI	blood	cfDNA	0	2.69626e+07	0.03391
	sar122	32	f	healthy	NCI	blood	cfDNA	0	2.63856e+07	0.03845
	sar122	32	f	healthy	NCI	blood	leukocyte	0	3.08597e+07	0.07534
	sar123	48	m	healthy	NCI	blood	leukocyte	0	31490169	0.1039
	sar123	48	m	healthy	NCI	blood	cfDNA	0	26333476	0.04296
	sar129	10	f	mpnst	NCI	blood	cfDNA	0	42652770	0.03206
	sar129	10	f	mpnst	NCI	blood	cfDNA	21	41388631	0.02405
	sar129	10	f	mpnst	NCI	blood	cfDNA	21	5.10198e+07	0.04131
	sar129	10	f	mpnst	NCI	blood	cfDNA	21	4.13994e+07	0.02767
	sar129	11	f	mpnst	NCI	tumor	tissue	97	2.34628e+07	0.1747
	sar130	17	m	mpnst	NCI	blood	cfDNA	0	41570080	0.04492
	sar130	17	m	mpnst	NCI	blood	cfDNA	0	4.15824e+07	0.04575
	sar131	43	m	mpnst	WUSTL	blood	cfDNA	0	31156304	0.01926
	sar132	19	f	plexiform	WUSTL	blood	cfDNA	0	2.96654e+07	0.02204
	sar133	59	f	mpnst	WUSTL	blood	cfDNA	0	4.27925e+07	0.4789
	sar137	75	f	healthy	NCI	blood	cfDNA	0	25619365	0.02374
	sar146	35	f	plexiform	WUSTL	tumor	tissue	0	18604221	0.01786
	sar146	35	f	plexiform	WUSTL	blood	leukocyte	0	17008101	0.02593
	sar146	35	f	plexiform	WUSTL	blood	cfDNA	0	1.45296e+07	0.03748
	sar148	48	f	plexiform	WUSTL	blood	cfDNA	0	1.66733e+07	0.0392
	sar149	27	f	plexiform	WUSTL	blood	cfDNA	0	16570380	0
