# Supplementary material for: Cell-free DNA ultra-low-pass whole genome sequencing to distinguish malignant peripheral nerve sheath tumor (MPNST) from its benign precursor lesion: A cross-sectional study
Source: PLoS Med. 2021 Aug 31;18(8):e1003734. doi: 10.1371/journal.pmed.1003734 (PMC8407545; doi:10.1371/journal.pmed.1003734)
Supplement: S2 Table — Overview of characteristics for patients with malignant peripheral nerve sheath tumor (MPNST). (XLSX) [file pmed.1003734.s006.xlsx]

## Sheet: S2 Table
	S2 Table. MPNST patient characteristics.
	Overview of characteristics for patients with malignant peripheral nerve sheath tumor (MPNST). For more details, see Methods section titled Study Design.
	Patient ID	Sex	Age at First Sample	Age at MPNST Diagnosis	Tumor Grade	NIH NF1 Criteria	Treatment Modality	Clinical Status		Characteristics	Total Patients (n = 14)
	sar010	Male	18	13	High	Yes	Chemotherapy	Alive		Sex, n (%)
	sar063	Male	57	57	Unavailable	No	Chemotherapy, Surgery, Radiotherapy	Alive		Male	7 (50)
	sar079	Male	42	42	High	Yes	Chemotherapy, Radiotherapy	Deceased		Female	7 (50)
	sar080	Female	34	34	High	Yes	Chemotherapy, Surgery, Radiotherapy	Alive		Age at first sample (years)
	sar081	Female	33	33	High	Yes	Chemotherapy, Radiotherapy	Deceased		Median (range)	36 (10-59)
	sar082	Female	39	32	Unavailable	No	Chemotherapy	Deceased		Age at MPNST diagnosis (years)
	sar084	Female	59	59	High	No	Chemotherapy	Deceased		Median (range)	33.5 (10-59)
	sar085	Male	16	16	High	Yes	Chemotherapy, Surgery	Alive		Follow-up time (days)
	sar102	Male	23	23	High	Yes	Chemotherapy, Surgery, Radiotherapy	Deceased		Median (interquartile range)	183 (131-316)
	sar107	Female	38	36	High	No	Chemotherapy	Alive		Cell-free DNA (ng/mL plasma)
	sar129	Female	10	10	High	Yes	Surgery	Alive		Median (range)	18.7 (2.0-69.3)
	sar130	Male	17	17	High	Yes	Surgery	Alive		PET Imaging (SUVmax)
	sar131	Male	42	42	High	Yes	Chemotherapy	Alive		Median (range)	6.7 (2.1-13.9)
	sar133	Female	58	58	High	No	Chemotherapy	Alive		Local Therapy
										Radiotherapy, n (%)	5 (35.7)
										Surgery, n (%)	6 (42.9)
										Chemotherapy
										Yes, n (%)	12 (86.7)
										No, n (%)	2 (14.3)
