# Supplementary material for: Cell-free DNA ultra-low-pass whole genome sequencing to distinguish malignant peripheral nerve sheath tumor (MPNST) from its benign precursor lesion: A cross-sectional study
Source: PLoS Med. 2021 Aug 31;18(8):e1003734. doi: 10.1371/journal.pmed.1003734 (PMC8407545; doi:10.1371/journal.pmed.1003734)
Supplement: S3 Table — Overview of characteristics for patients with benign plexiform neurofibroma. (XLSX) [file pmed.1003734.s007.xlsx]

## Sheet: S3 Table
	S3 Table. Plexiform neurofibroma patient characteristics.
	Overview of characteristics for patients with benign plexiform neurofibroma. For more details, see Methods section titled Study Design.
	Patient ID	Sex	Age	Age at NF1 Diagnosis	Age at Plexiform Diagnosis	Clinical Status		Characteristics	Total patients (n = 23)
	sar012	Male	24	6 months	14	Alive		Sex, n (%)
	sar013	Female	26	1	24	Alive		Male	11 (47.8)
	sar015	Male	15	Unavailable	6	Alive		Female	12 (52.2)
	sar020	Female	48	Unavailable	46	Alive		Age (years)
	sar022	Male	41	14	30	Alive		Median (range)	27 (14-54)
	sar025	Male	18	Childhood	5	Alive		Follow-up time (days)
	sar032	Male	15	3	3	Alive		Median (interquartile range)	690 (531-1140)
	sar036	Male	19	5	5	Alive
	sar039	Female	40	2	38	Alive
	sar042	Male	14	6 months	3	Alive
	sar062	Female	24	Childhood	14	Alive
	sar095	Female	39	20	29	Alive
	sar098	Female	21	Childhood	11	Alive
	sar099	Male	24	Childhood	20	Alive
	sar100	Male	38	Childhood	12	Alive
	sar101	Male	54	Childhood	47	Alive
	sar103	Female	34	20	30	Alive
	sar108	Female	35	Childhood	35	Alive
	sar109	Male	48	Childhood	44	Alive
	sar132	Female	18	Childhood	12	Alive
	sar146	Female	34	28	28	Alive
	sar148	Female	47	Childhood	Childhood	Alive
	sar149	Female	27	Childhood	24	Alive
