# Supplementary material for: Cell-free DNA ultra-low-pass whole genome sequencing to distinguish malignant peripheral nerve sheath tumor (MPNST) from its benign precursor lesion: A cross-sectional study
Source: PLoS Med. 2021 Aug 31;18(8):e1003734. doi: 10.1371/journal.pmed.1003734 (PMC8407545; doi:10.1371/journal.pmed.1003734)
Supplement: S4 Table — Overview of healthy adult donors in this study. (XLSX) [file pmed.1003734.s008.xlsx]

## Sheet: S4 Table
	S4 Table. Healthy adult donor characteristics.
	Overview of healthy adult donors in this study. For more details, see Methods section titled Healthy Controls.
	Subject ID	Sex	Age		Characteristics	Total (n = 16)
	sar065	Male	65		Sex, n (%)
	sar069	Male	29		Male	8 (50)
	sar110	Male	60		Female	8 (50)
	sar111	Male	61		Age (years)
	sar112	Female	30		Median (range)	32.5 (23-75)
	sar113	Female	25
	sar114	Female	23
	sar115	Female	59
	sar116	Male	31
	sar118	Female	58
	sar119	Male	25
	sar120	Female	23
	sar121	Male	33
	sar122	Female	32
	sar123	Male	48
	sar137	Female	75
