# Supplementary material for: Cell-free DNA ultra-low-pass whole genome sequencing to distinguish malignant peripheral nerve sheath tumor (MPNST) from its benign precursor lesion: A cross-sectional study
Source: PLoS Med. 2021 Aug 31;18(8):e1003734. doi: 10.1371/journal.pmed.1003734 (PMC8407545; doi:10.1371/journal.pmed.1003734)
Supplement: S5 Table — Confusion matrix for pretreatment MPNST versus PN using the Youden’s index-optimized cutpoint for cfDNA-based prediction. (XLSX) [file pmed.1003734.s009.xlsx]

## Sheet: S5 Table
	S5 Table. Confusion matrix comparing cfDNA assay performance to pre-treatment MPNST vs. PN diagnosis.
	Confusion matrix for pre-treatment MPNST versus PN using the Youden’s index-optimized cutpoint for cfDNA-based prediction. For details, see Figure 4, Results section titled Tumor fraction distinguishes MPNST from plexiform neurofibroma, and Methods section titled Copy number alteration and tumor fraction analysis.
				Predicted
				MPNST	PN
		Diagnosis	MPNST	TP= 9	FN = 3
			PN	FP = 2	TN = 21
	FN, false negative; FP, false positive; MPNST, malignant peripheral nerve sheath tumor; PN, plexiform neurofibroma, TN, true negative; TP, true positive.
