# Supplementary material for: Cell-free DNA ultra-low-pass whole genome sequencing to distinguish malignant peripheral nerve sheath tumor (MPNST) from its benign precursor lesion: A cross-sectional study
Source: PLoS Med. 2021 Aug 31;18(8):e1003734. doi: 10.1371/journal.pmed.1003734 (PMC8407545; doi:10.1371/journal.pmed.1003734)
Supplement: S6 Table — Comparison of assay performance in the current study to published sensitivity and specificity for standard-of-care MPNST diagnostic tests. (XLSX) [file pmed.1003734.s010.xlsx]

## Sheet: S6 Table
	S6 Table. Comparison of diagnostic tests’ ability to distinguish MPNST from PN.
	Comparison of assay performance in the current study to published sensitivity and specificity for standard-of-care MPNST diagnostic tests.
	Diagnostic Modality	Sensitivity	Specificity
	Anatomic MRI1	90%	61%
	Image-guided biopsy2	73%	100%
	cfDNA ULP-WGS (current study), pre-treatment	75%	91%
	cfDNA ULP-WGS (current study), serial analysis	83%	91%
	1Wasa et al., 2010
	2Graham et al., 2019
