# Supplementary material for: Cell-free DNA ultra-low-pass whole genome sequencing to distinguish malignant peripheral nerve sheath tumor (MPNST) from its benign precursor lesion: A cross-sectional study
Source: PLoS Med. 2021 Aug 31;18(8):e1003734. doi: 10.1371/journal.pmed.1003734 (PMC8407545; doi:10.1371/journal.pmed.1003734)
Supplement: S7 Table — Comparison of different cutpoints and conditions for the receiver operating characteristic (ROC) curve predicting MPNST vs. plexiform neurofibroma clinical status. Pretreatment represents the baseline cfDNA data, while serial analysis represents the highest plasma-derived tumor fraction detected on serial analysis. (XLSX) [file pmed.1003734.s011.xlsx]

## Sheet: S7 Table
	S7 Table. Assay performance with alternative ROC cutpoints and timepoints.
	Comparison of different cutpoints and conditions for the receiver operating characteristic (ROC) curve predicting MPNST vs. plexiform neurofibroma clinical status. Pre-treatment represents the baseline cfDNA data, while serial analysis represents the highest plasma-derived tumor fraction detected on serial analysis. For details, see Results section titled Tumor fraction distinguishes MPNST from p…
	Condition	Cutpoint	AUC	Sensitivity	Specificity	Accuracy
	Youden’s Index, pre-treatment	0.0413	0.83	0.75	0.91	0.86
	Youden’s Index, serial analysis	0.0413	0.89	0.83	0.91	0.89
	Specificity 100%, pre-treatment	0.0709	0.83	0.5	1	0.83
	Specificity 100%, serial analysis	0.0709	0.89	0.58	1	0.86
	Sensitivity 92%, pre-treatment	0.0219	0.83	0.92	0.3	0.51
	Sensitivity 92%, serial analysis	0.0311	0.89	0.92	0.7	0.77
	Sensitivity 100%, pre-treatment	0.0214	0.83	1	0.22	0.49
	Sensitivity 100%, serial analysis	0.0219	0.89	1	0.3	0.54
