# Supplementary material for: Cell-free DNA ultra-low-pass whole genome sequencing to distinguish malignant peripheral nerve sheath tumor (MPNST) from its benign precursor lesion: A cross-sectional study
Source: PLoS Med. 2021 Aug 31;18(8):e1003734. doi: 10.1371/journal.pmed.1003734 (PMC8407545; doi:10.1371/journal.pmed.1003734)
Supplement: S8 Table — Multivariate logistic regression for predicting diagnosis with covariates being plasma tumor fraction, age, sex, and institution. (XLSX) [file pmed.1003734.s012.xlsx]

## Sheet: S8 Table
	S8 Table. Multivariate logistic regression predicting MPNST vs. plexiform neurofibroma clinical status.
	Multivariate logistic regression for predicting diagnosis with covariates being plasma tumor fraction, age, sex and institution. For details, see Results section titled Tumor fraction distinguishes MPNST from plexiform neurofibroma, and Methods section titled Power and statistical analyses.
	Variable	Odds ratio	95% CI	P-value
	Plasma tumor fraction	4.41E32	[5.86xE9-1.20E72]	0.0407
	Age	0.985	[0.895-1.07]	0.724
	Sex	1.10	[0.136-9.01]	0.924
	Institution	0.960	[0.0884-11.4]	0.973
